# Supplementary material for: Comparison of Standard of Care with or Without a PD-1/PD-L-1 Inhibitor for the Treatment of Multiple Myeloma: A Systematic Review and Meta-Analysis of Phase II and III Randomized Controlled Trials
Source: Cancers (Basel). 2025 Nov 21;17(23):3730. doi: 10.3390/cancers17233730 (PMC12691222; doi:10.3390/cancers17233730)
Supplement: Supplementary file 1 [file cancers-17-03730-s001.zip]

Archive with 6 entries (6 files):
- Supplementary Figure S1.tiff
- Supplementary Figure S2.tiff
- Supplementary Figure S3.tiff
- Supplementary Figure S4.tiff
- Supplementary Figure S5.tiff
- Supplementary Figure S6.tiff
